# Supplementary material for: Genome-wide characterization and expression profiling of the TGA gene family in sweet orange (Citrus sinensis) reveal CsTGA7 responses to multiple phytohormones and abiotic stresses
Source: Front Plant Sci. 2025 Feb 25;16:1530242. doi: 10.3389/fpls.2025.1530242 (PMC11893830; doi:10.3389/fpls.2025.1530242)
Supplement: Supplementary Table 1 — Accession numbers of TGA proteins from databases. [file Table1.xlsx]

## Sheet: Table S1
Table S1. Accession number of TGA proteins from databases.
Species	Name	Accession number	Repository
Arabidopsis thaliana	AtTGA1	AT5G65210	TAIR: https://www.arabidopsis.org/
	AtTGA2	AT5G06950
	AtTGA3	AT1G22070
	AtTGA4	AT5G10030
	AtTGA5	AT5G06960
	AtTGA6	AT3G12250
	AtTGA7	AT1G77920
	AtTGA8	AT1G68640
	AtTGA9	AT1G08320
	AtTGA10	AT5G06839
Oryzae sativa	OsbZIP03	LOC_Os01g17260	NCBI: https://www.ncbi.nlm.nih.gov/
	OsbZIP08	LOC_Os01g59350
	OsbZIP11	LOC_Os01g64020
	OsbZIP28	LOC_Os03g20310
	OsbZIP37	LOC_Os04g54474
	OsbZIP41	LOC_Os05g37170
	OsbZIP43	LOC_Os05g41280
	OsbZIP63	LOC_Os07g48820
	OsbZIP64	LOC_Os08g07970
	OsbZIP70	LOC_Os09g10840
	OsbZIP74	LOC_Os09g31390
	OsbZIP79	LOC_Os11g05480
	OsbZIP83	LOC_Os12g05680
Phaseolus vulgaris	PvTGA01	Phvul.001G123300.1.p	Phytozome: https://phytozome-next.jgi.doe.gov/
	PvTGA02	Phvul.001G249300.1.p
	PvTGA03	Phvul.003G028800.1.p
	PvTGA04	Phvul.007G003600.1.p
	PvTGA05	Phvul.007G025500.1.p
	PvTGA06	Phvul.008G169000.1.p
	PvTGA07	Phvul.009G026900.1.p
	PvTGA08	Phvul.011G203400.1.p
Sorghum bicolor	SbTGA01	Sobic.010G110100.1.p	Phytozome: https://phytozome-next.jgi.doe.gov/
	SbTGA02	Sobic.003G329500.1.p
	SbTGA03	Sobic.003G081000.1.p
	SbTGA04	Sobic.009G180700.1.p
Glycine max	GmTGA01	Glyma.01G084200.1.p	Phytozome: https://phytozome-next.jgi.doe.gov/
	GmTGA02	Glyma.02G097900.1.p
	GmTGA03	Glyma.02G176800.1.p
	GmTGA04	Glyma.03G127600.1.p
	GmTGA05	Glyma.03G128200.1.p
	GmTGA06	Glyma.03G142400.1.p
	GmTGA07	Glyma.04G254800.1.p
	GmTGA08	Glyma.05G182500.1.p
	GmTGA09	Glyma.06G107300.1.p
	GmTGA10	Glyma.08G140100.1.p
	GmTGA11	Glyma.10G092100.1.p
	GmTGA12	Glyma.10G276100.1.p
	GmTGA13	Glyma.10G296200.1.p
	GmTGA14	Glyma.11G183700.1.p
	GmTGA15	Glyma.11G236300.1.p
	GmTGA16	Glyma.12G088700.1.p
	GmTGA17	Glyma.12G184500.1.p
	GmTGA18	Glyma.13G085100.1.p
	GmTGA19	Glyma.13G193700.1.p
	GmTGA20	Glyma.13G316900.1.p
	GmTGA21	Glyma.14G167000.1.p
	GmTGA22	Glyma.15G232000.1.p
	GmTGA23	Glyma.18G020900.1.p
	GmTGA24	Glyma.19G130200.1.p
	GmTGA25	Glyma.19G145300.1.p
	GmTGA26	Glyma.20G113600.1.p
	GmTGA27	Glyma.20G246400.1.p

## Sheet: Table S2
Table S2. Primer sequences used in this study.
Purpose	Primer names	Primer sequences (5’-3’)
		Forward primer	Reverse primer
Gene expression	CsActin QRT	CATCCCTCAGCACCTTCC	CCAACCTTAGCACTTCTCC
	CsTGA1 QRT	TCAGCTGGCGGAAGTTGG	CGAGCTGCCTGACGAGTT
	CsTGA2 QRT	CAACAGGCGGAGGATGCA	TGCCACGTTCCCAGAACC
	CsTGA3 QRT	CGGAAAAGTCGCTTGCGG	TGCTGACGCCTAGCCCTA
	CsTGA4 QRT	CGCAGGCTGGCTCAGAAT	CCTGCTGGCGAGCTCTTT
	CsTGA5 QRT	TCACTCAGCTGCCCTCCT	AGCCGGTGGATGGTTTGG
	CsTGA6 QRT	CGTGAGGCTGCCAGGAAA	AGCACGCTGGAGCTCTTG
	CsTGA7 QRT	GCACTCTCCCAAGGCCTG	TCAGCCTGGCGAACGAAG
Subcellular Localization	CsTGA7-pBI121-EGFP	GAGAACACGGGGGACTCTAGAATGGCGAGTCACAGAATTGG	GCTCACCATGGTACCCCCGGGAAAGTTCGAGAAATGATTTTGTG
Transcriptional activation activity	CsTGA7-pGBKT7	ATGGCCATGGAGGCCGAATTCATGGCGAGTCACAGAATTGGA	CCGCTGCAGGTCGACGGATCCTCAAAAGTTCGAGAAATGATTTTG
	CsTGA7-N-pGBKT7	ATGGCCATGGAGGCCGAATTCATGGCGAGTCACAGAATTGGA	CCGCTGCAGGTCGACGGATCCTCACCATCTTGCATACTCCATGTC
	CsTGA7-C-pGBKT7	ATGGCCATGGAGGCCGAATTCTTAGAGGACGATCAACGGCAC	CCGCTGCAGGTCGACGGATCCTCAAAAGTTCGAGAAATGATTTTG

## Sheet: Table S3
Table S3. Nomenclature and key features of CsTGA genes.
Gene name	Gene ID	Chromosome NO.	Strand (+ or -)	Start position	End position	Exon number	Intron number	Open readeing frame	Amino acid number	Relative molecular weight (kD)	Isoelectric point	Group
CsTGA1	Cs1g_pb003040.1	1	+	1546599	1552931	8	7	1080	359	40.82	7.07	I
CsTGA2	Cs3g_pb008390.1	3	-	17381777	17390689	11	10	1350	449	49.74	7.12	II
CsTGA3	Cs3g_pb022070.2	3	+	31270500	31275612	8	7	1089	362	41.38	6.28	III
CsTGA4	Cs7g_pb009240.1	7	+	6812462	6818692	11	10	1401	466	51.19	6.43	V
CsTGA5	Cs7g_pb013890.2	7	-	11951412	11957511	11	10	1461	486	54.44	7.37	IV
CsTGA6	Cs8g_pb010820.1	8	-	11755148	11762880	10	9	1233	410	45.54	7.15	II
CsTGA7	Cs8g_pb015100.1	8	+	18140028	18146767	12	11	1533	510	56.37	7.3	IV

## Sheet: Table S4
Table S4. Conserved motifs in CsTGA proteins.
Motif	Width	E-value	Consensus Sequence
Motif 11	50	2.5e-168	DVFHLJSGMWKTPAERCFLWJGGFRPSELLKVLVNQLEPLTEQQLIGICN
Motif 22	50	1.3e-163	KTLRRLAQNREAARKSRLRKKAYVQQLESSRLKLTQLEQELQRARQQGIF
Motif 3	50	2.5e-140	FVRQADNLRQQTLQQMHRILTTRQAARALLAIGEYFSRLRALSSLWAARP
Motif 4	50	6.6e-125	FDMEYARWLEEHNRQINELRSAVNSHIGDTELRIJVDNVMAHYDEIFRLK
Motif 5	34	2.4e-50	LQQSSQQAEDALSQGMEALQQSLAETJAAGSLSP
1Conserved sequences within the DOG1 domain; 2bZIP motif.

## Sheet: Table S5
Table S5. List of stress-responsive cis-acting elements identified in the 2.5 kb upstream regions of CsTGA genes.
Gene name	cis-element	Sequence	Position	Annotation
CsTGA1	G-box	CACGTT	1218	bHLH TF-binding site
CsTGA2	G-box	CACGTC	431	bHLH TF-binding site
CsTGA3	G-box	CACGTT	1665	bHLH TF-binding site
CsTGA3	ABRE	CACGTG	1083	ABF TF-binding site
CsTGA3	ABRE	TACGTG	186	ABF TF-binding site
CsTGA3	G-box	ACACGTGT	145	bHLH TF-binding site
CsTGA3	G-box	CACGTC	223	bHLH TF-binding site
CsTGA4	G-box	CACGTC	596	bHLH TF-binding site
CsTGA4	G-box	CACGTC	1361	bHLH TF-binding site
CsTGA4	ABRE	ACGTG	491	ABF TF-binding site
CsTGA5	G-box	TACGTG	1931	bHLH TF-binding site
CsTGA5	ABRE	ACGTG	1354	ABF TF-binding site
CsTGA6	G-box	ACACGTGT	236	bHLH TF-binding site
CsTGA7	ABRE	ACGTG	525	ABF TF-binding site
CsTGA1	GATA-motif	AAGGATAAGG	2030	GATA TF-binding site
CsTGA2	CGTCA-motif	CGTCA	433	MeJA-responsive element
CsTGA2	GATA-motif	AAGATAAGATT	1560	GATA TF-binding site
CsTGA2	GARE-motif	TCTGTTG	1002	Gibberellin-responsive element
CsTGA3	CGTCA-motif	CGTCA	414	MeJA-responsive element
CsTGA4	CGTCA-motif	CGTCA	598	MeJA-responsive element
CsTGA4	CGTCA-motif	CGTCA	654	MeJA-responsive element
CsTGA4	GATA-motif	AAGATAAGATT	1944	GATA TF-binding site
CsTGA5	CGTCA-motif	CGTCA	1990	MeJA-responsive element
CsTGA6	CGTCA-motif	CGTCA	734	MeJA-responsive element
CsTGA6	AuxRR-core	GGTCCAT	1869	Auxin-responsive element
CsTGA7	AuxRR-core	GGTCCAT	1031	Auxin-responsive element
CsTGA7	GATA-motif	GATAGGA	1113	GATA TF-binding site
CsTGA7	HD-ZIP motif	CAAT(A/T)ATTG	934	HD-ZIP TF-binding site
CsTGA1	TGACG-motif	TGACG	1984	MeJA-responsive element
CsTGA1	TGACG-motif	TGACG	2073	MeJA-responsive element
CsTGA1	TGACG-motif	TGACG	2178	MeJA-responsive element
CsTGA1	TC-rich repeats	GTTTTCTTAC	193	Defense and stress responsive element
CsTGA1	W-box	TTGACC	2470	WRKY TF-binding site
CsTGA2	P-box	CCTTTTG	973	Gibberellin-responsive element
CsTGA2	TC-rich repeats	ATTCTCTAAC	1533	Defense and stress responsive element
CsTGA2	TGACG-motif	TGACG	2138	MeJA-responsive element
CsTGA3	TGACG-motif	TGACG	411	MeJA-responsive element
CsTGA3	TC-rich repeats	ATTCTCTAAC	389	Defense and stress responsive element
CsTGA4	TGACG-motif	TGACG	2354	MeJA-responsive element
CsTGA5	TGACG-motif	TGACG	1352	MeJA-responsive element
CsTGA6	W-box	TTGACC	2140	WRKY TF-binding site
CsTGA6	TCA-element	CCATCTTTTT	2025	Salicylic acid responsive element
CsTGA7	W-box	TTGACC	192	WRKY TF-binding site
CsTGA7	W-box	TTGACC	1380	WRKY TF-binding site
CsTGA1	MYB	CAACTG	1107	MYB TF-binding site
CsTGA1	MYB	TAACTG	2191	MYB TF-binding site
CsTGA2	MYB	CAACTG	2062	MYB TF-binding site
CsTGA2	MYB	CAACAG	285	MYB TF-binding site
CsTGA3	MYB	CAACCA	309	MYB TF-binding site
CsTGA3	MYB	TAACCA	2183	MYB TF-binding site
CsTGA4	MYB	TAACTG	1526	MYB TF-binding site
CsTGA4	MYB	CAACTG	101	MYB TF-binding site
CsTGA5	MYB	CAACAG	1416	MYB TF-binding site
CsTGA5	MYB	CAACAG	1961	MYB TF-binding site
CsTGA6	MYB	TAACTG	1755	MYB TF-binding site
CsTGA6	MYB	CAACCA	947	MYB TF-binding site
CsTGA7	MYB	CAACAG	168	MYB TF-binding site
CsTGA7	MYB	CAACCA	116	MYB TF-binding site
CsTGA7	MYB	CAACCA	2434	MYB TF-binding site
CsTGA7	MYB	TAACCA	482	MYB TF-binding site
CsTGA1	MYC	CATTTG	370	MYC TF-binding site
CsTGA1	MYC	CATTTG	1725	MYC TF-binding site
CsTGA2	MYC	CAATTG	1138	MYC TF-binding site
CsTGA3	MYC	CATTTG	571	MYC TF-binding site
CsTGA3	MYC	CATTTG	1951	MYC TF-binding site
CsTGA4	MYC	CATGTG	1610	MYC TF-binding site
CsTGA4	MYC	CATGTG	1925	MYC TF-binding site
CsTGA4	MYC	TCTCTTA	2431	MYC TF-binding site
CsTGA5	MYC	CATTTG	361	MYC TF-binding site
CsTGA5	MYC	CATTTG	664	MYC TF-binding site
CsTGA6	MYC	CATTTG	71	MYC TF-binding site
CsTGA7	MYC	CAATTG	1073	MYC TF-binding site
CsTGA7	MYC	CATTTG	2397	MYC TF-binding site
CsTGA7	MYC	CATTTG	2438	MYC TF-binding site

## Sheet: Table S6
Table S6. qRT-PCR expression values of CsTGA genes under multiple phytohormone treatments.
Treatment	Gene name	Time points
		0 h	3 h	6 h	12 h	24 h	48 h
ABA	CsTGA1	1.00369	0.454657	0.18034	0.53066	0.924451	1.1232
	CsTGA2	1.01348	0.711662	0.365026	0.529464	1.06974	1.22101
	CsTGA3	1.01062	0.459462	0.255291	0.202588	0.146379	0.1323
	CsTGA4	1.03457	0.116079	0.0180342	0.156967	0.223004	0.63521
	CsTGA5	1	0.36	0.54	1.14	9.16	9.65615
	CsTGA6	1.00045	1.26866	0.489545	0.842423	1.53463	1.55232
	CsTGA7	1.063	0.472419	0.88869	0.8903	2.08168	3.2332
ETH	CsTGA1	1.00693	1.36465	1.41122	2.97367	1.6206	1.32207
	CsTGA2	1.01233	1.735	1.39667	1.12667	0.192	0.267333
	CsTGA3	1.00736	0.630929	1.55129	1.25529	1.0097	2.64961
	CsTGA4	1.058	4.93733	1.14267	1.09173	1.21733	0.773
	CsTGA5	1.037	1.38567	1.35133	0.979	0.862	2.523
	CsTGA6	1.01633	5.438	1.24067	1.373	1.39367	2.79333
	CsTGA7	1.03463	1.78433	0.649667	0.493667	0.368	0.585
GA	CsTGA1	1.019	3.23533	3.15933	3.25733	5.179	3.54267
	CsTGA2	1.00467	0.9	3.73567	1.24967	0.719	0.700333
	CsTGA3	1.00247	1.23393	2.41906	2.14616	3.7625	0.859333
	CsTGA4	1	0.458385	0.196174	0.292903	0.279184	0.565872
	CsTGA5	1.184	120.171	180.165	24.699	62.5933	26.67
	CsTGA6	1.005	0.458333	0.295667	0.890333	0.941333	1.16333
	CsTGA7	1.00167	2.37033	2.26033	1.26933	1.705	4.14067
JA	CsTGA1	1.00433	0.223333	0.0383333	0.439333	0.62	0.8691
	CsTGA2	1.016	0.683	1.15933	5.01933	3.49933	2.2365
	CsTGA3	1.01633	0.923333	1.27733	1.554	0.799333	0.8954
	CsTGA4	1.00867	0.472667	0.520333	2.564	0.810667	0.9551
	CsTGA5	1.00931	0.212872	0.354152	1.25189	0.731696	0.89456
	CsTGA6	1.00083	1.26094	1.13768	2.79929	1.57643	1.23351
	CsTGA7	1.00252	0.612685	1.46623	1.97904	2.04274	3.2312
SA	CsTGA1	1.008	2.14767	4.96233	35.0827	12.793	3.57333
	CsTGA2	1.00133	1.99333	5.966	5.99867	4.06233	1.05867
	CsTGA3	1.001	1.30233	4.14033	2.79	4.81	1.40833
	CsTGA4	1.00339	0.733689	0.932533	2.04865	1.62738	3.76186
	CsTGA5	1.01567	0.156667	0.112667	0.536667	0.371333	0.674
	CsTGA6	1.01133	1.23467	1.23167	1.74867	2.0664	1.30133
	CsTGA7	1.002	0.527333	1.15467	4.48633	3.16067	2.536

## Sheet: Table S7
Table S7. qRT-PCR expression values of CsTGA genes under multiple abiotic stresses.
Treatment	Gene name	Time points
		0 h	3 h (0.5 h for dehydration)	6 h (1 h for dehydration)	12 h (3 h for dehydration)	24 h (3 h for dehydration)	48 h (12 h for dehydration)
Cold	CsTGA1	1.00033	0.632667	0.550667	0.559333	0.544	0.231
	CsTGA2	1.011	0.765667	0.468667	0.654	0.355	0.967
	CsTGA3	1.00074	1.12171	0.876668	0.583314	0.514554	0.216749
	CsTGA4	1.15633	2.013	1.15067	1.60767	1.423	6.29833
	CsTGA5	1.01189	0.589695	1.07633	1.00417	2.37592	19.7688
	CsTGA6	1.01	1.27	0.64	0.45	1.2	1.88
	CsTGA7	1.00067	1.266	0.844667	0.537333	1.51267	5.416
Dehydration	CsTGA1	1.02167	9.43133	0.343667	0.262667	0.534333	0.974
	CsTGA2	1.01467	0.450333	1.26933	3.30033	7.11767	10.7937
	CsTGA3	1.01067	7.52067	1.30667	0.764667	1.42	0.933667
	CsTGA5	1.17667	12.5183	28.7747	2.46667	47.691	2.21867
	CsTGA6	1.016	27.959	56.9443	3.09	27.2203	4.378
	CsTGA7	1.02867	34.5503	50.41	23.3197	20.559	28.4423
NaCl	CsTGA1	1.017	0.645333	0.256333	0.636333	1.04833	0.234667
	CsTGA2	1.009	1.015	0.676333	0.398667	0.806333	0.429
	CsTGA3	1.00509	0.7566	0.236783	0.340158	0.529464	0.413731
	CsTGA4	0.9999	4.397	2.99167	0.049	1.00167	1.73967
	CsTGA5	0.998667	0.230333	0.305	0.086	0.233	0.519333
	CsTGA6	1.01105	0.773172	0.362834	0.483091	0.999794	0.433685
	CsTGA7	1.023	0.54	0.193667	0.0466667	0.623667	0.0986667
